# Supplementary material for: Genetic Dissection of Carotenoid Variation by Integrating Quantitative Trait Loci Mapping and Candidate Region Association Study in Sweet Corn
Source: Plants (Basel). 2025 Dec 23;15(1):50. doi: 10.3390/plants15010050 (PMC12787729; doi:10.3390/plants15010050)
Supplement: Supplementary file 1 [file plants-15-00050-s001.zip]

Archive with 5 entries (4 files):
- Supplementary Files/
- Supplementary Files/Supplementary Figures.doc
- __MACOSX/Supplementary Files/._Supplementary Figures.doc
- Supplementary Files/Supplementary Tables.xlsx
- __MACOSX/Supplementary Files/._Supplementary Tables.xlsx
