# Supplementary material for: Genetic Dissection of Carotenoid Variation by Integrating Quantitative Trait Loci Mapping and Candidate Region Association Study in Sweet Corn
Source: Plants (Basel). 2025 Dec 23;15(1):50. doi: 10.3390/plants15010050 (PMC12787729; doi:10.3390/plants15010050)
Supplement: Supplementary file 1 [file plants-15-00050-s001.zip › Supplementary Files/Supplementary Tables.xlsx]

## Sheet: Table S1
Table S1 Variance component analysis for carotenoids-related traits across two environments.
Statistic	LUT	ZEA	BCRY	TCAR	TPVA
Heritability	0.202213	0.112394	0.189189	0.17651	0.116714
Genotype Variance	0.303549	0.123195	0.191827	1.54972	0.0615608
Genotype x Environment Variance	2.27267	1.77248	1.49394	13.8376	0.86169
Environment Variance	2.9672	2.09514	1.47583	21.9427	0.748009

## Sheet: Table S2
Table S2 Summary of QTL intervals for carotenoid-related traits from the SHL01 assembly and their converted coordinates in the B73 RefGen_v4 genome.
Trait	QTL	SHL01 reference genome				B73 reference genome_v4
		Chr	Start	End	Interval size	Chr	Start	End	Interval size
LUT	qLUT5-1	5	14745795	15981919	1236124	5	14538886	15272440	733554
	qLUT6-1	6	100095064	100870497	775433	6	86288907	87194754	905847
	qLUT6-2	6	121751651	121788281	36630	6	108390706	108447805	57099
	qLUT9-1	9	161970440	161911412	59028	9	154152090	154127081	25009
ZEA	qZEA6-1	6	91756773	91927299	170526	6	77511836	77689404	177568
	qZEA9-1	9	158823760	158813271	10489	9	151808961	151802911	6050
BCRY	qBCRY6-1	6	91927299	96134979	4207680	6	77689405	82556250	4866845
	qBCRY8-1	8	151902915	152790422	887507	8	145257917	146188805	930888
TCAR	qTCAR5-1	5	15584794	14745795	838999	5	15031801	14538885	492916
	qTCAR6-1	6	91756773	91927299	170526	6	77511836	77689404	177568
	qTCAR6-2	6	105941426	105969916	28490	6	92005442	92080125	74683
	qTCAR9-1	9	161970440	161911412	59028	9	154152090	154127081	25009
TPVA	qTPVA6-1	6	105711040	105941426	230386	6	91740286	92005440	265154
	qTPVA7-1	7	82417620	82290864	126756	7	83130208	83022096	108112
	qTPVA8-1	8	155431072	157945924	2514852	8	148506912	150281482	1774570

## Sheet: Table S3
Table S3 Significant SNPs and candidate genes associated with carotenoids-related traits in sweet corn kernels.
Trait	Candidate QTL interval	Significant SNP	Chromosome	Position	P value	Marker_Rsq	add_F	add_p	Reference allele	Alternative allele	Associated gene	Annotation	Associated gene	Annotation	Associated gene	Annotation
BCRY	6:77,689,405-82,556,250	6:77,881,679	6	77881679	3.1194e-06	0.15346	23.7467	3.1194e-06	G	A	Zm00001d036224	Unknown
		6:77,881,700	6	77881700	2.1876e-06	0.15786	24.5565	2.1876e-06	A	C	Zm00001d036224	Unknown
		6:77,988,878	6	77988878	3.0448e-05	0.14785	20.2219	1.5025e-05	C	T	Zm00001d036228	GW2
		6:78,269,482	6	78269482	1.0396e-05	0.16651	0.79756	0.37351	C	T	Zm00001d036230	P-loop containing nucleoside triphosphate hydrolases superfamily protein	Zm00001d036233	Putative glycolipid transfer protein (GLTP) family protein
		6:78,269,493	6	78269493	4.7283e-06	0.17686	20.6633	1.2597e-05	C	T	Zm00001d036230	P-loop containing nucleoside triphosphate hydrolases superfamily protein	Zm00001d036233	Putative glycolipid transfer protein (GLTP) family protein
		6:78,466,299	6	78466299	3.7724e-07	0.17819	28.6202	3.7724e-07	C	T	Zm00001d036237	GDSL esterase/lipase	Zm00001d036238	GDSL esterase/lipase	Zm00001d036240	Probable beta-13-galactosyltransferase 14
		6:78,466,427	6	78466427	9.7387e-11	0.30246	11.0817	0.00114	C	A	Zm00001d036237	GDSL esterase/lipase	Zm00001d036238	GDSL esterase/lipase	Zm00001d036240	Probable beta-13-galactosyltransferase 14
		6:78,467,220	6	78467220	2.8093e-05	0.15438	22.9983	4.4937e-06	A	G	Zm00001d036237	GDSL esterase/lipase	Zm00001d036238	GDSL esterase/lipase	Zm00001d036240	Probable beta-13-galactosyltransferase 14
		6:78,576,666	6	78576666	1.2934e-05	0.159	17.6645	4.8436e-05	G	A	Zm00001d036238	GDSL esterase/lipase	Zm00001d036240	Probable beta-13-galactosyltransferase 14
		6:78,576,946	6	78576946	1.3129e-06	0.18808	18.377	3.4863e-05	C	T	Zm00001d036238	GDSL esterase/lipase	Zm00001d036240	Probable beta-13-galactosyltransferase 14
		6:78,576,982	6	78576982	8.2635e-07	0.19252	23.8213	2.9974e-06	C	T	Zm00001d036238	GDSL esterase/lipase	Zm00001d036240	Probable beta-13-galactosyltransferase 14
		6:79,692,162	6	79692162	2.045e-05	0.15198	0.75323	0.38703	T	C	Zm00001d036246	Atpob1	Zm00001d036247	Transport protein particle (TRAPP) component
		6:80,282,726	6	80282726	8.9044e-06	0.16382	18.2388	3.7153e-05	A	G	Zm00001d036256	Phospholipase A1-Igamma1 chloroplastic	Zm00001d036261	Protein kinase superfamily protein
		6:81,189,277	6	81189277	3.0069e-08	0.23709	8.51167	0.00416	C	T	Zm00001d036270	Unknown	Zm00001d036271	Unknown	Zm00001d036272	Unknown
		6:81,189,364	6	81189364	2.3658e-07	0.20921	21.5909	8.1149e-06	G	A	Zm00001d036270	Unknown	Zm00001d036271	Unknown	Zm00001d036272	Unknown
		6:81,191,485	6	81191485	8.1298e-07	0.1954	2.90795	0.09053	C	T	Zm00001d036272	Unknown
		6:81,191,616	6	81191616	4.2361e-06	0.17577	2.93744	0.08895	T	C	Zm00001d036272	Unknown
		6:81,195,680	6	81195680	4.1182e-05	0.14287	17.7735	4.5856e-05	A	G	Zm00001d036272	Unknown
		6:81,197,336	6	81197336	1.0279e-06	0.19246	3.51792	0.06295	G	A	Zm00001d036272	Unknown
		6:81,197,371	6	81197371	1.248e-06	0.19003	3.52175	0.06281	T	C	Zm00001d036272	Unknown
		6:81,203,178	6	81203178	2.1052e-06	0.18216	21.2945	9.2673e-06	C	T	Zm00001d036272	Unknown
		6:81,207,260	6	81207260	3.3851e-06	0.17495	6.96846	0.0093	C	T	Zm00001d036272	Unknown
		6:81,208,693	6	81208693	4.1543e-05	0.14584	3.75823	0.05473	C	T	Zm00001d036272	Unknown
		6:81,211,492	6	81211492	1.3016e-06	0.19083	3.7112	0.05625	A	G	Zm00001d036272	Unknown
		6:81,211,504	6	81211504	1.4289e-06	0.19099	3.87204	0.05126	C	T	Zm00001d036272	Unknown
		6:81,253,706	6	81253706	1.8527e-05	0.15434	1.03903	0.30993	T	C	Zm00001d036272	Unknown
		6:81,253,857	6	81253857	8.2622e-07	0.19252	1.82836	0.17863	C	A	Zm00001d036272	Unknown
		6:81,254,296	6	81254296	3.3424e-05	0.14663	2.26934	0.13436	A	T	Zm00001d036272	Unknown
		6:81,254,397	6	81254397	8.4307e-07	0.19227	2.08043	0.15157	A	G	Zm00001d036272	Unknown
		6:81,277,925	6	81277925	8.7637e-06	0.16518	0.18462	0.66815	T	C	Zm00001d036272	Unknown	Zm00001d036273	Unknown	Zm00001d036274	S-adenosyl-L-methionine-dependent methyltransferases superfamily protein
		6:81,277,927	6	81277927	6.6717e-06	0.1687	0.02863	0.86591	G	A	Zm00001d036272	Unknown	Zm00001d036273	Unknown	Zm00001d036274	S-adenosyl-L-methionine-dependent methyltransferases superfamily protein
		6:81,277,932	6	81277932	5.5975e-06	0.17096	0.0015	0.96919	A	T	Zm00001d036272	Unknown	Zm00001d036273	Unknown	Zm00001d036274	S-adenosyl-L-methionine-dependent methyltransferases superfamily protein
		6:81,277,969	6	81277969	2.8628e-06	0.1808	0.22543	0.63574	A	G	Zm00001d036272	Unknown	Zm00001d036273	Unknown	Zm00001d036274	S-adenosyl-L-methionine-dependent methyltransferases superfamily protein
		6:81,277,972	6	81277972	3.5354e-06	0.1781	0.54755	0.46066	T	C	Zm00001d036272	Unknown	Zm00001d036273	Unknown	Zm00001d036274	S-adenosyl-L-methionine-dependent methyltransferases superfamily protein
		6:81,281,487	6	81281487	4.1353e-06	0.17734	6.9778	0.00928	A	G	Zm00001d036273	Unknown	Zm00001d036274	S-adenosyl-L-methionine-dependent methyltransferases superfamily protein
		6:81,281,525	6	81281525	3.917e-06	0.18062	7.18106	0.00835	G	T	Zm00001d036273	Unknown	Zm00001d036274	S-adenosyl-L-methionine-dependent methyltransferases superfamily protein
		6:81,281,571	6	81281571	1.0945e-05	0.16703	7.21727	0.00819	G	A	Zm00001d036273	Unknown	Zm00001d036274	S-adenosyl-L-methionine-dependent methyltransferases superfamily protein
		6:81,353,474	6	81353474	5.8658e-06	0.17157	0.46908	0.49464	C	T	Zm00001d036275	S-adenosyl-L-methionine-dependent methyltransferases superfamily protein	Zm00001d036277	S-adenosyl-L-methionine-dependent methyltransferases superfamily protein
		6:81,366,774	6	81366774	6.5178e-07	0.19815	3.11908	0.07973	G	A	Zm00001d036275	S-adenosyl-L-methionine-dependent methyltransferases superfamily protein	Zm00001d036277	S-adenosyl-L-methionine-dependent methyltransferases superfamily protein
		6:81,372,016	6	81372016	1.5287e-06	0.19149	11.8004	0.00080058	C	T	Zm00001d036275	S-adenosyl-L-methionine-dependent methyltransferases superfamily protein	Zm00001d036277	S-adenosyl-L-methionine-dependent methyltransferases superfamily protein
		6:81,373,023	6	81373023	1.6148e-06	0.19078	6.41875	0.01251	G	A	Zm00001d036275	S-adenosyl-L-methionine-dependent methyltransferases superfamily protein	Zm00001d036277	S-adenosyl-L-methionine-dependent methyltransferases superfamily protein
		6:81,373,819	6	81373819	1.1562e-06	0.19233	3.35633	0.06925	G	A	Zm00001d036275	S-adenosyl-L-methionine-dependent methyltransferases superfamily protein	Zm00001d036277	S-adenosyl-L-methionine-dependent methyltransferases superfamily protein
		6:81,373,821	6	81373821	1.0824e-06	0.19316	2.97699	0.08685	A	G	Zm00001d036275	S-adenosyl-L-methionine-dependent methyltransferases superfamily protein	Zm00001d036277	S-adenosyl-L-methionine-dependent methyltransferases superfamily protein
		6:81,378,368	6	81378368	7.2394e-07	0.19822	1.85375	0.17572	C	T	Zm00001d036275	S-adenosyl-L-methionine-dependent methyltransferases superfamily protein	Zm00001d036277	S-adenosyl-L-methionine-dependent methyltransferases superfamily protein
		6:81,382,981	6	81382981	2.5087e-07	0.20993	4.66504	0.03262	A	G	Zm00001d036275	S-adenosyl-L-methionine-dependent methyltransferases superfamily protein	Zm00001d036277	S-adenosyl-L-methionine-dependent methyltransferases superfamily protein
		6:81,383,134	6	81383134	1.2452e-05	0.16293	0.9758	0.3251	C	T	Zm00001d036275	S-adenosyl-L-methionine-dependent methyltransferases superfamily protein	Zm00001d036277	S-adenosyl-L-methionine-dependent methyltransferases superfamily protein
		6:81,383,222	6	81383222	7.4577e-06	0.16846	0.5616	0.45498	G	A	Zm00001d036275	S-adenosyl-L-methionine-dependent methyltransferases superfamily protein	Zm00001d036277	S-adenosyl-L-methionine-dependent methyltransferases superfamily protein
		6:81,385,209	6	81385209	7.5087e-07	0.19503	2.57394	0.11104	T	C	Zm00001d036275	S-adenosyl-L-methionine-dependent methyltransferases superfamily protein	Zm00001d036277	S-adenosyl-L-methionine-dependent methyltransferases superfamily protein
		6:81,402,256	6	81402256	5.2305e-07	0.19814	1.00816	0.31718	C	T	Zm00001d036275	S-adenosyl-L-methionine-dependent methyltransferases superfamily protein	Zm00001d036277	S-adenosyl-L-methionine-dependent methyltransferases superfamily protein
		6:81,402,350	6	81402350	1.1041e-06	0.19291	2.2517	0.13591	G	A	Zm00001d036275	S-adenosyl-L-methionine-dependent methyltransferases superfamily protein	Zm00001d036277	S-adenosyl-L-methionine-dependent methyltransferases superfamily protein
		6:81,403,338	6	81403338	4.3255e-07	0.20753	3.13555	0.079	A	G	Zm00001d036275	S-adenosyl-L-methionine-dependent methyltransferases superfamily protein	Zm00001d036277	S-adenosyl-L-methionine-dependent methyltransferases superfamily protein
		6:81,403,470	6	81403470	3.1905e-07	0.20698	2.98932	0.08619	A	G	Zm00001d036275	S-adenosyl-L-methionine-dependent methyltransferases superfamily protein	Zm00001d036277	S-adenosyl-L-methionine-dependent methyltransferases superfamily protein
		6:81,407,987	6	81407987	3.5927e-07	0.20552	7.59695	0.00669	G	A	Zm00001d036275	S-adenosyl-L-methionine-dependent methyltransferases superfamily protein	Zm00001d036277	S-adenosyl-L-methionine-dependent methyltransferases superfamily protein
		6:81,412,599	6	81412599	8.2622e-07	0.19252	1.82836	0.17863	G	A	Zm00001d036275	S-adenosyl-L-methionine-dependent methyltransferases superfamily protein	Zm00001d036277	S-adenosyl-L-methionine-dependent methyltransferases superfamily protein
		6:81,413,850	6	81413850	1.0297e-06	0.1898	2.98192	0.08654	T	G	Zm00001d036275	S-adenosyl-L-methionine-dependent methyltransferases superfamily protein	Zm00001d036277	S-adenosyl-L-methionine-dependent methyltransferases superfamily protein
		6:81,501,367	6	81501367	1.0353e-06	0.19237	15.2295	0.00015204	G	A	Zm00001d036278	Unknown	Zm00001d036279	Unknown
		6:81,502,807	6	81502807	7.3662e-06	0.16625	23.4681	3.5265e-06	G	A	Zm00001d036278	Unknown	Zm00001d036279	Unknown
		6:81,509,664	6	81509664	3.9031e-06	0.17436	27.6349	5.7915e-07	G	A	Zm00001d036278	Unknown	Zm00001d036279	Unknown
		6:81,843,022	6	81843022	3.8623e-05	0.14576	2.14109	0.14581	A	G	Zm00001d036285	Serine/threonine-protein phosphatase	Zm00001d036288	Unknown
		6:81,859,609	6	81859609	2.85e-05	0.15306	3.04058	0.08363	T	C	Zm00001d036285	Serine/threonine-protein phosphatase	Zm00001d036288	Unknown
		6:81,859,622	6	81859622	2.6102e-05	0.15312	3.77112	0.05434	C	T	Zm00001d036285	Serine/threonine-protein phosphatase	Zm00001d036288	Unknown
		6:81,888,072	6	81888072	2.504e-05	0.15148	0.39541	0.53057	A	G	Zm00001d036285	Serine/threonine-protein phosphatase	Zm00001d036288	Unknown
		6:82,540,002	6	82540002	3.7536e-05	0.15045	5.05503	0.02629	G	A	Zm00001d036297	zinc finger protein 1	Zm00001d036298	Putative AP2/EREBP transcription factor superfamily protein
		6:82,554,141	6	82554141	5.0134e-07	0.20567	5.29497	0.02302	C	T	Zm00001d036297	zinc finger protein 1	Zm00001d036298	Putative AP2/EREBP transcription factor superfamily protein
		6:82,554,202	6	82554202	4.4303e-07	0.2087	1.31488	0.25369	T	C	Zm00001d036297	zinc finger protein 1	Zm00001d036298	Putative AP2/EREBP transcription factor superfamily protein
LUT	6:86,288,907-87,194,754	6:87,060,144	6	87060144	0.00014354	0.12459	3.13005	0.07914	G	A	Zm00001d036406	Novel plant SNARE 11	Zm00001d036407	Unknown	Zm00001d036409	Unknown
TPVA	6:91,740,286-92,005,440	6:91,921,557	6	91921557	1.7819e-08	0.23846	5.49349	0.02058	T	A	Zm00001d036556	Unknown	Zm00001d001392	Unknown
		6:91,936,419	6	91936419	3.0979e-06	0.17853	7.21202	0.00819	C	T	Zm00001d001392	Unknown	Zm00001d001393	Unknown
		6:91,936,443	6	91936443	1.3167e-05	0.15766	5.52148	0.02027	T	C	Zm00001d001392	Unknown	Zm00001d001393	Unknown
		6:91,937,978	6	91937978	0.00117	0.09862	3.98139	0.04808	T	C	Zm00001d001392	Unknown	Zm00001d001393	Unknown
		6:91,938,972	6	91938972	0.00111	0.10016	4.02941	0.04679	T	C	Zm00001d001392	Unknown	Zm00001d001393	Unknown
The position and gene identification annonated in B73 reference genome, version 4.

## Sheet: Table S4
Table S4 List of published RNA-Seq data used to find kernel-specific genes.
Tissue	Sample ID	Reads	Reference
Roots	SRX012381	34949694	Wang et al., 2009
Shoots	SRX012380	35919980
Pre-emergence cob	SRR189760	18335228	Davidson et al., 2011
Post-emergence cob	SRR189763	18271450
Pre-pollination tassel	SRR189762	19781766
Post-pollination tassel	SRR393016	18552700
Whole anthers	SRR189769	27012847
Pollen	SRR189771	27922147
Silk	SRR189772	18933801
20DAP leaf	SRR189761	17146213
10DAP embryo	SRR1170974	28710990	Chen et al., 2014
14DAP embryo	SRR1168422	26188288
18DAP embryo	SRR1168424	10508258
22DAP embryo_1	SRR1170972	35227078
22DAP embryo_2	SRR1170973	20096762
26DAP embryo	SRR1168431	21008652
30DAP embryo	SRR1168434	36479470
34DAP embryo	SRR1168436	47302742
38DAP embryo	SRR1170979	31157338
10DAP endosperm	SRR1169628	48689242
14DAP endosperm_1	SRR1169631	54733724
14DAP endosperm_2	SRR1169632	20962380
18DAP endosperm_1	SRR1169634	45617914
18DAP endosperm_2	SRR1169635	14983276
22DAP endosperm	SRR1169637	32798468
26DAP endosperm	SRR1169641	12715148
30DAP endosperm	SRR1169643	40535436
34DAP endosperm	SRR1169645	24830978
38DAP endosperm	SRR1169647	31788436
All tissue material were collected from B73 inbred; DAP, days after pollination.

## Sheet: Table S5
Table S5 List of genes in the carotenoid biosynthesis pathway.
GeneID	Chr	Start	End	Gene Name	Gene Function
Zm00001d036345	6	85061295	85065182	PSY1 (y1)	Phytoene synthase 1
Zm00001d012394	8	173522111	173525090	PSY2	Phytoene synthase 2
Zm00001d021410	7	151481395	151484398	PSY3	Phytoene synthase 3
Zm00001d027936	1	17962828	17975699	PDS (vp5)	Phytoene desaturase
Zm00001d019124	7	18102825	18113402	ZDS (vp9)	ζ-carotene desaturase
Zm00001d023655	10	13756073	13759615	Z-ISO (y9)	ζ-carotene isomerase
Zm00001d052932	4	205269595	205274287	CRTI1	Carotene isomerase 1
Zm00001d007502	2	233393208	233398004	CRTI2	Carotene isomerase 2
Zm00001d012868	5	1369611	1375366	CRTI3	Carotene isomerase 3
Zm00001d011210	8	143020695	143027838	LCYE	Lycopene ε-cyclase 1
Zm00001d015651	5	103229657	103231129	LCYB (ps1)	Lycopene β-cyclase
Zm00001d018488	5	221696671	221702095	CYP97A16 (LUT5)	Cytochrome P450 13
Zm00001d053782	4	240980104	240984661	CYP97B3	Cytochrome P450 15
Zm00001d038058	6	146568999	146572316	HYD2	β-carotene hydroxylase 2
Zm00001d026056	10	137257366	137260572	crtRB1 (HYD3)	β-carotene hydroxylase 3
Zm00001d002589	2	16287469	16289962	crtRB3 (HYD4)	β-carotene hydroxylase 4
Zm00001d048469	9	156850438	156852802	HYD5	β-carotene hydroxylase 5
Zm00001d003512	2	46296356	46301011	ZEP1	Zeaxanthin epoxidase 1
Zm00001d025545	10	121846235	121850530	ZEP2	Zeaxanthin epoxidase 2
Zm00001d004021	2	76077655	76080443	VDE1	Violaxanthin de-epoxidase 1
Zm00001d011720	8	159835548	159840848	VDE3	Violaxanthin de-epoxidase 3
The physical positions of the genes annonated in B73 reference genome, version 4.

## Sheet: Table S6
Table S6 Sequence polymorphisms in Zm00001d036238 between SHL01 and SHL03.
Feature	Position	SHL01	SHL03
CDS	549	T	C
	583	A	G
	651	C	T
	680	A	G
	769	A	G
	774	T	C
	789	C	T
Intron	939	AC	ACGTGACGTCC
CDS	1324	C	G
	1444	AGCGTAG	AGCGTAGCTGCGTAG
3'UTR	1545	T	A
	1568	C	A
	1594	G	A
	1598	C	T
	1605	T	G
	1606	T	C
	1612	G	A
	1628	G	A
	1659	T	A
	1660	C	T
	1753	C	T
	1765	CGTTAT	C
	1806	T	C
	1810	G	A
	1820	A	T
	1822	T	A
	1823	T	A
	1843	G	C
	1852	C	T
	1864	T	C
	1870	C	G
	1871	C	T
	1875	C	G
	1904	A	G
	1918	C	T
	2034	G	A
	2060	T	A
	2114	G	T
	2139	A	G
	2209	T	C
	2215	T	A
	2231	C	T
	2232	A	G
	2254	A	G
	2255	C	T
	2274	T	G
	2301	A	G
	2313	T	C
	2320	C	T
	2323	G	A
	2331	G	A
	2337	G	C
	2346	C	T
	2352	A	G
	2368	C	T
	2369	T	C
	2375	T	C
	2379	T	C
	2385	C	T
The physical positions annonated in SHL01 reference genome.
